# Supplementary material for: The gut microbiota-SCFA-inflammation axis in patients with AECOPD
Source: PLoS One. 2025 Jan 9;20(1):e0312606. doi: 10.1371/journal.pone.0312606 (PMC11717293; doi:10.1371/journal.pone.0312606)
Supplement: S3 File — (XLSX) [file pone.0312606.s011.xlsx]

## Sheet: CPA episodes
	Sex	Age	Diagnosis year and month	Weight	Height	Diagnosis unit	Diagnosis	Lung Function Parameters				GOLD Comprehensive Assessment Group	Lung function classification	Biochemical test								Blood routine examination				Submit samples for inspection
								FEV1	FVC	FEV1/FVC	PEF			Albumin	ALT	AST	Creatinine	Bloodglucose	TC	TAG	LDL	WBC	NE%	Hb	CRP
1	男	61岁					腺癌（I期）、COPD	2.06	3.11	69.28	5.86	A组	中度阻塞	40.98	33	22	77	4.2	4.36	1.26	2.8	7.9	62.1	154	0.45	血清	粪便
C1	man	71		94.5	170	Zhejiang Hospitial	Pulmonary nodules, chronic bronchitis, hypertension	2.63	3.63		7.66	Small airway ventilation dysfunction		49.47	33	26	74	6.3	5.14	3.07	3.33	10	79.6	171	1.91	Serum	Stool
3	男	79岁					AECOPD 肺脓肿	0.85	1.99	44.4	1.8	C组	重度混合型通气功能障碍	35.01	12	13	171	4.4	3.31	0.95	2.31	4.5	60.3	85	15.45	血清	粪便
4	女	86岁					AECOPD	/	/	/	/	GOLD分组		37.1	8	30	90	7.8	3.23	0.57	1.84	22.3	87.3	155	84.9	血清	粪便		血清	粪便
5	男	64岁					COPD、肺部结节，纵隔淋巴结肿大，未见肿瘤依据	2.07	3.03	70.07	5.1	对照组	轻度阻塞性通气功能障碍	41.26	22	26	93	5.1	3.99	1.16	2.4	4.8	67.3	130	1.67	血清	粪便
C2	man	58		73	161	Zhejiang Hospitial	Rib fractures							41.91	25		58	5.3	3.01	1.68		8.2	72.9	142	1.02	Serum	Stool
C3	woman	64				Zhejiang Hospitial	Rib fractures							36.47	9	14	67	5.5	6.65	1.35	4.49	4.3	57.3	113	7.45	Serum	Stool
8	男	66岁					肺鳞癌（IV期）	1.81	2.38	76.99	3.83		中度混合性通气功能障碍	39.41	13	15	65	5.2	3.8	1.11	2.56	8.1	77.6	136	0.33	血清	粪便
9	男	55岁					右肺术后改变	/	/	/	/			45.46	23	23	80	5.2	2.97	1.12	1.76	9.9	86.1	158	8.42	血清	粪便
10	男	70					肺腺癌、I期	2.27	3.21	77.8	6.95		轻度非特异性通气功能障碍	48.8	27	21	60	9	3.2	1.7	1.74	8.7	66.3	138	3.68	血清	粪便
11	男	57岁					腺癌（I期）	3.12	4.13	75.58	6.85		小气到功能障碍	47.34	28	26	77	5.3	3.67	1.73	1.84	6.8	63	146	0.47	血清	粪便
12	男	77岁					COPD、肺恶性肿瘤	2	2.78	70.06	6.05		轻度限制性通气功能障碍	33.63	10	25	68	5.1	3.19	1.28	2.09	7.4	62.2	70	26.06	血清	粪便
13	男	55岁					COPD、肺肿瘤（I期）	1.8	2.96	60.85	5.53		中重度混合性通气功能障碍	42.18	38	28	76	4.7	3.78	2.39	2.14	7.2	64	160	2.11	血清	粪便
15	男	58岁					AECOPD	0.89	2.36	38.24	3.17		极重度混合性通气功能障碍	45.25	37	32	90	4.8	4.54	2.99	2.57	3.1	63.4	159	14.23	血清	粪便		血清	粪便
16	男	71岁					COPD、肺部结节（鳞癌，IIIA期）	1.23	2.93	42	3.39		重度阻塞	37.27	8	12	74		3.37	0.67	2.08	4.7	68.9	150	2.08	血清	粪便
17	男	61岁					肺腺癌（IV期）	3.07	3.35	90.81	9.56		肺通气功能正常	49.46	14	27	74	5.6	4.63	1.19	2.97	7.3	87.6	136	4.29	血清	粪便
18	男	74岁					COPD、肺腺癌（I期）	1.9	3.28	58.96	4.91		中度阻塞性通气功能障碍	40.88	25		103	4.7	3.3	0.63		5.2	60.5	134		血清	粪便
19	女	59岁					肺腺癌（I期），乳腺癌术后	2.21	2.63	87.02	5.88			43.82	26	19	96	5.9	4.33	1.88	2.37	6.1	71.2	124	6.85	血清	粪便
20	男	50岁					肺结节 (射频消融术后）							47.34	23	26	57	4.8	4.3	1.72	2.05	4.1	72.6	147	0.12	血清	粪便
21	男	65岁					肺腺癌（I期）	2.45	3.36	76.89	7.6		小气到功能障碍	45.15	27	24	62	6.7	4.35	0.63	2.78	4.8	63	142	0.67	血清	粪便
22	男	54岁					肺浸润性腺癌（I期）	3.18	4.07	78.27	8.55		肺通气功能正常	41.95	20	20	100	5.6	5.7	2.92	3.49	5.3	64.6	151	2.68	血清	粪便
C4	woman	55	2022.01	57	155	Zhejiang Hospitial	Pulmonary nodules(0.4cm)							44.84	31	33	56	4.7	4.66	1.48	2.75	4.5	69.5	137	2.79	Serum	Stool
C5	woman	61	2022.01	55	160	Zhejiang Hospitial	Pulmonary nodules（2-3mm)							47.54	25	28	72	5.2	5.67	1.46	3.31	6.9	78.2	145	1.85	Serum	Stool
26	男	75岁					小细胞肺癌（IV期）、COPD	1.49	2.23	66.88	4.65		中度混合性通气功能障碍	43.11	16	17	83	5.1	4.75	1.54	2.83	4.4	67.3	100	3.24	血清	粪便
27	男	75岁					COPD	1.03	1.84	58.83	3.31		重度混合型通气功能障碍	46.38	21	/	76	4.9	5.56	2.63	/	7.4	76.9	159	0.17	血清
28	女	83岁					COPD 肺腺癌（IV期）							34.3	7	14	96	4.2	3.24	0.86	1.44	9.4	74.8	89	13.63	血清	粪便
30	男	71岁					AECOPD							36.51	27	23	50	7.2	3.33	0.5	1.5	8.1	92.1	135	221.31	血清	粪便		血清	粪便
31	男	73岁					AECOPD							41.51	38	22	65	5.5	5.39	1.69	2.64	8.1	80.8	111	62.77	血清	粪便
32	男	53岁					肺结节（肉芽肿伴多核巨细胞浸润）	3.16	3.99	80.9	9.32			44.96	29	28	90	5.6	5.54	2.57	3.38	5.4	72.7	158	0.72	血清	粪便
33	女	52岁					肺结节（射频消融）							46.87	15	20	74	6	4.09	0.86	2.54	6.9	76.3	133	1.54	血清	粪便
34	男	65岁					COPD 小细胞	1.77	2.59	68.25	3.52		轻度阻塞性通气功能障碍	38.9	30	27	53	10.66				4.9	66.1	132	3.41	血清	粪便
35	男	52岁					右肺腺癌（I期）	2.3	3.16	72.57	6.89		非特异性通气功能障碍	38.06	31	20	92	4.7	4.92	0.97	3.68	5.3	62.1	139	4.88	血清	粪便
36	女	80岁					AECOPD							34.09	18	19	79	7.4	3.54	0.98	1.55	5.7	50.9	119	5.89	血清	粪便
37	男	64岁					肺腺癌（I期）	3.47	4.59	80.34	7.64		肺通气功能大致正常	40.86	19	17	65	6.7	4.17	2.42	2.26	4.9	57.8	133	1.05	血清	粪便
38	男	63岁					肺腺癌（I期）	3.73	4.3	79.81	10.7		肺功能正常	42.86	21	26	82	5	4.78	1	3.19	4.5	55.3	145	0.58	血清	粪便
39	女	58岁					肺腺癌（I期）	1.98	2.53	80.94	6.54		小气到功能障碍	42.42	21	22	43	5.6	5.28	0.83	3.81	5.2	58.3	130	0.36	血清	粪便
40	男	68岁					肺癌术后	2.35	2.71	87.6	6.15		轻度限制性通气功能障碍	39.71	16	18	59	4.4	4.89	0.7	2.49	3.6	56.9	132	0.64	血清	粪便
41	男	62岁					肺部阴影							45.55	17	19	76	7.3	5.63	3.04	3.13	4.1	68.8	149	0.83	血清	粪便
42	男	69岁					AECOPD							38.2	45	37	82	7.22	2.47	0.74		7.3	72.5	125	37.06	血清	粪便
43	女	78岁					AECOPD							38	28	40	69	15.1	5.67	1.37	4.19	13.7	89.8	112	171.32	血清	粪便
44	女	61岁					肺腺癌（I期）	2	2.56	74.75	6.09		小气道通气功能障碍	41.67	71	28	55	4.2	4.47	0.82	2.06	7.4	74.2	154	0.23	血清	粪便
45	男	59岁					肺结节（纤维化结节伴淋巴细胞浸润）	2.71	3.08	86.93	9.41		肺通气功能在正常范围	46.91	36	23	65	4.9	7.46	4.69	4.28	5.2	61	159	3.63	血清	粪便
46	男	40岁					肺腺癌（I期）	3.27	4.07	79.84	8.89		肺功能大致正常	44.91	63	27	72	5	5.66	1.38	3.95	4.5	54.8	162	0.55	血清	粪便
47	女	75岁					AECOPD							35.7	40	26	89	4.4	2.92	1.02	1.13	5.9	79.7	137	2.05	血清	粪便
48	男	76岁					肺结节（肺间质纤维组织增生伴厚壁血管畸形）	2.28	2.93	79.36	5.4		肺通气功能大致正常	37.54	36	30	75	4	3.56	0.83	2.32	4.7	56.9	114	1.18	血清	粪便
49	男	57岁					肺结节（肺间质纤维组织增生伴多量急慢性炎细胞浸润）	2.4	4.66	74.79	6.44		中度限制性通气功能障碍	43.7	25	25	56	10.9	4.57	1.13	2.95	6.8	65	146	0.14	血清	粪便
50	女	65岁					COPD	0.93	1.75	57.66	2.63		重度混合型通气功能障碍、舒张实验阳性	43.86	32		46	8.1	3.87	1.33		9	66.7	118	43	血清
51	男	74岁					AECOPD	2.06	3.18	66.68	5.55		轻度阻塞性通气功能障碍	32.79	19	25	91	4.8	3.06	0.94	1.99					血清	粪便
52	男	64岁					肺（腺癌，I期）、COPD	1.81	3	60.2	4.04		中重度混合性通气功能障碍	41.72	29	21	50	11.5	2.94	2.05	1.63	5.2	62.3	137	4.69	血清	粪便
C6	woman	77	2022.02	49	155	Zhejiang Hospitial	Pulmonary nodules							37.81	14	17	57	4.7	4.12	1.24	2.17	5.9	64.7	113	1.44	Serum	Stool
55	男	52岁					AECOPD							40.66	18	22	74	5.4	6.36	1.44	4.63	6.2	63.8	168	0.98	血清	粪便
56	男	77岁					COPD	2.13	3.31	65.71	5.67		轻度阻塞性通气功能障碍	44.97	24		61	5.3	3.22	0.73		3.9	62	103	0.65	血清
57	男	66岁					肺癌，IIIB期）、COPD	2.19	2.82	79.12	7.37			34.18	24	26	80	5.4	3.32	0.76	1.78	7	69.9	119	25.16	血清	粪便	BALF
58	男	57岁					肺鳞癌																			血清	粪便
59	女	78岁					肺结节（射频消融）	1.03	1.25	82.91	2.19		轻度限制性通气功能障碍	38.69	24	39	48	7.3	4.58	2.4	3.05	6.2	50.9	124	4.77	血清	粪便
60	男	75岁					AECOPD							41.1	16	23	116	7.97				7.1	81.3	134	79.67	血清	粪便
61	女	54					肺腺癌（IV期）	1.88	2.35	81.98	6.76		小气到功能障碍	41.19	24	22	59	4.5	5.33	0.67	3.71	6.4	74	133	7.1	血清	粪便
62	女	42岁					肺腺癌（I期）	2.31	2.92	80.89	4.54		小气到功能障碍	45.11	12	23	51	5.1	4.35	1.11	2.06	4.1	50.2	126	0.95	血清	粪便
63	女	51岁					肺部浸润性癌，I期	2.22	2.79	80.67	6.84		小气到功能障碍	43.3	15	19	53	5.5	4.02	1.46	2.23	9.2	87	131	0.06	血清	粪便
64	男	67岁					肺腺癌（I期）	1.74	2.5	70.62	3.73		中度混合性通气功能障碍	41.68	28	22	66	4.5	4.91	0.94	3.83	6.1	67.5	128	8.75	血清	粪便
65	女	73岁					肺腺癌（IV期）	1.93	2.32	84.5	7.88		肺通气功能大致正常	42	25	25	74	4.7	3.97	1.69	2.6	5.3	61	120	8.16	血清	粪便
66	男	57岁					肺鳞癌、COPD						轻度阻塞性通气功能障碍	38.37	20	18	65	15.2	3.34	1.16	1.97	5.3	79.9	109	15.01	血清	粪便
67	男	61岁					肺结节（射频消融术后）							44.98	20	24	69	4.6	5.26	1.16	3.14	4.3	61.9	151	1.15	血清	粪便
69	女	58岁					COPD	1.19	2.24	53.91	3.9		重度阻塞性通气功能障碍	45.29	17	27	86	4.8	5.46	0.96	3.95	6.1	50.8	161	0.75	血清	粪便
70	男	74岁					小细胞肺癌，COPD	配合欠佳						33.4	23	32	110	5.17					5.8	73.4	12.48	血清	粪便
71	男	69岁					AECOPD	配合欠佳						38.2	24	28	76	9.19				4.4	79.1	148	2.04	血清	粪便		血清	粪便
72	男	67岁					COPD	1.45	3.18	45.9	3.98		重度阻塞性通气功能障碍	47.74	35		88	7.2	5.22	1.36	3.4	7.6	53.5	157		血清（无）
73	男	50岁					COPD	3.12	4.67	63.77	7.49		轻度阻塞性通气功能障碍	47.34	27		84	3.9	5.15	3.57		7.6	64.6	145	3.54	血清
75	男	68岁					肺腺癌（I期)	2.57	3.4	75.69	6.3		肺通气功能正常	39.15	24	23	79	4.6	5.5	2.5	3.94	7.1	52.7	131	1.78	血清	粪便
76	男	54岁					肺腺癌（I期）							44.03	21	19	70	4.3	5.23	3	3.08	5.3	57.7	129	1.22	血清	粪便
77	男	56岁					肺结节（大量炎性细胞浸润及纤维组织增生）	2.3	2.91	78.77	6.2		轻度非特异性通气功能障碍	45.03	27	22	59	4.1	3.55	1.17	2.77	7.7	71.3	133	3.49	血清	粪便
78	女	53岁					肺腺癌（I期）	1.46	2.04	74.01	3.86		轻度阻塞性肺功能功能障碍	42.93	18	23	47	4.8	4.06	0.69	2.64	4.8	60.2	127	0.96	血清	粪便
79	男	56岁					肺鳞癌（II期）							41.12	88	104	76	5.66	6.27	1.56	3.81	5.1	52.9	151	2.86		粪便
80	女	65岁					肺结节（未见肿瘤依据）、EBUS	2.12	2.62	81.05	5.51		肺通气功能正常	40.34	39	31	49	5.1	6.11	1.96	4.29	4.8	47.7	139	1.19	血清	粪便
82	男	70岁					AECOPD	1.36	2.33	62.41	4.99		重度混合性通气功能障碍	36.56	17	20	92	4.2	3.52	0.83	2.56	9.4	70.4	135	65.26	血清	粪便		血清	粪便
83	男	64岁					肺腺癌（IV期）、COPD	2.03	3.09	69.24	6.4		轻度阻塞性通气功能障碍	37.8	18	16	77	11.15				8.5	74.4	114	24.82	血清	粪便
84	男	84岁					AECOPD																			血清	粪便		血清	粪便
85	男	70岁					AECOPD							34.7	21	20	63	6.31				5.3	72.8	142	8.33	血清	粪便		血清	粪便
86	男	69岁					肺结节（囊性腺癌？）、COPD	2.44	3.54	70.01	6.2		小气道功能障碍	36.98	18	22	81	7.6	3.32	1.15	1.3	6.6	64.9	138	0.71	血清	粪便
87	男	70岁					肺鳞癌（IV期）																			血清	粪便
88	男	65岁					AECOPD	0.59	1.5	42.52	0.6		极重度混合性通气功能障碍	38			60	7.68				4.4	66.9	135	3.71	血清	粪便		血清	粪便
89	男	72岁					AECOPD							40.2	24	31	54	6.71				4.8	62.5	153	4.37	血清	粪便
90	男	62岁					肺癌术后，EBUS未见肿瘤依据	2.51	3.36	76.19	5.84		轻度非特异性通气功能障碍	37.93	18	18	89	10.9	2.97	2.56	1.48	10.7	63.1	142	12.73	血清	粪便
91	男	61岁					肺鳞癌（IV期）	2.47	3.42	73.24	6.9		轻度非特异性通气功能障碍	37.34	13	20	74	4.3	3.99	1.24	2.22	5.1	60.8	123	2	血清	粪便
92	男	67岁					肺腺癌（IV期）							39.07	15		58	6.9	3.53	1.13		5.9	66	135	12.25	血清	粪便
93	男	51岁					肺腺癌（I期）	2.73	3.41	80.14	9.79		轻度限制性通气功能障碍	41.54	20	18	85	4.8	3.43	1.48	2.13	6.4	57.2	133	13.81	血清	粪便
94	女	62岁					肺结节 （肺组织慢性炎伴局灶肺泡上皮不典型增生）	2.66	2.98	89.15	5.96		肺功能大致正常	49.57	25	27	67	6.1	4.78	2.41	2.57	7.5	67.2	153	0.73	血清	粪便
95	男	73岁					肺腺癌（I期）							47.25	18	20	137	5.3	5.69	1.84	3.51	8.4	79.4	127	4.38	血清	粪便
96	女	48岁					肺腺癌（I期）	2.58	2.92	88.28	7.04		肺通气功能正常	39.09	14	29	54	4.1	4.17	0.88	2.5	2.9	54.2	122	0.02	血清	粪便
97	女	59岁					肺腺癌（I期）	2.21	2.96	74.49	6.45		小气道通气功能障碍	41.04	10	21	82	4.4	4.95	0.98	2.73	4.6	61.7	122	0.61	血清	粪便
98	男	67岁					肺腺癌（I期）	2.77	3.81	73.93	8.9		轻度阻塞性通气功能障碍	43.3	21	26	86	4	5.87	0.77	2.82	5.6	51.8	143	0.07	血清	粪便
99	男	67岁					肺良性结节（肺组织慢性炎伴大片坏死）							37.76	12	22	67	4.5	3.73	1.01	2.19	4.8	62.4	122	9.7	血清	粪便
100	男	59岁					肺腺癌（I期）	2.18	2.71	80.56	4.4		肺通气功能正常	37.55	17	21	58	4.5	5.18	0.87	3.15	3.7	55.5	111	0.22	血清	粪便
101	男	73岁					AECOPD	1.39	2.33	59.53	3.69		中重度混合性通气功能障碍	39.89	18	24	57	4.9	4.09	0.74	2.49	8.6	86.3	131	24.24	血清	粪便
102	男	64岁					肺结节（气管镜提示黏膜慢性炎）	2.41	2.77	86.81	8.51		轻度限制性通气功能障碍	41	11	21	64	5.4	7.57	1.54	4.69	4.2	64.9	137	1.12	血清	粪便
103	男	60岁					肺腺癌（I期）	3.17	4.05	78.28	7.23		肺通气功能大致正常	42.26	22	21	63	4.9	4.47	1.02	2.72	4.9	69.8	143	0.4	血清	粪便
104	男	69岁					肺浸润性腺癌（IV期）	3.12	3.73	83.61	6.69		肺通气功能大致正常	46.8	25	23	80	6.4	4.42	0.59	2.29	6.4	42.9	149	0.8	血清	粪便
105	男	69岁					AECOPD							34.43	19	16	50	9.8	5.36	0.71	3.14	11.7	77.5	127	78.38	血清	粪便
106	男	61岁					小细胞肺癌，COPD	1.23	2.69	45.69	3.54		重度阻塞性通气功能障碍	38.98	13	19	71	4.3	3.83	1.1	2.42	7.6	60.6	161	1.91	血清	粪便
107	女	57岁					肺腺癌（I期）	2.17	2.79	77.76	5.3		小气道功能障碍	39.97	24	/	63	4.8	4.86	1.25		6.1	61.4	124	1.48	血清	粪便
108	男	64岁					小细胞肺癌							35.77	7	16	55	5.5	4.19	1.41	2.7	4.8	58	115	6.67	血清
109	男	67岁					AECOPD	/	/	/	/			25.13	11	20	42	4.8	2.4	0.49	1.3	12.5	89.5	87	105.19	血清	粪便
110	女	57岁					肺腺癌（I期）	1.98	2.47	80.07	5.28		小气道功能障碍	46.09	16	20	60	5.9	5.22	1.47	3.3	6	56.4	132	1.22	血清	粪便
111	男	67岁					肺腺癌（I期）	2.95	3.53	83.52	9.58		肺通气功能大致正常	43.39	30	24	101	/	/	/	/	5.4	56.1	135	0.76	血清	粪便
C7	man	55	2022.03	63.9	165	Zhejiang Hospitial	Chest injury	/	/	/	/	/	/	42.23	17	16	76	/	/	/	/	3.3	56.8	135	0.43	Serum	Stool
113	女	56岁					肺腺癌（I期）	1.6	2.11	75.85	5.64		轻度非特异性通气功能障碍，支气管舒张实验阳性	39.79	18	18	42	4.9	5.31	1.68	3.43	4.4	49.6	127	7.12	血清	粪便
114	女	73岁					肺癌）	/	/	/	/	/	/	33.8	13	21	72	6.41	/	/	/	3.1	86.8	88	3.92	血清	粪便
115	男	55岁					肺腺癌（I期）	3.36	4.11	81.86	8.93		肺通气功能大致正常	41.65	23	29	100					5.8	61.8	148	0.95	血清	粪便
C8	man	51	2022.03	60	167	Zhejiang Hospitial	Chest tightness awaiting investigation	/	/	/	/	/	/	48.69	27	29	87	/	4.06	0.88	2.37	4.9	59	149	3.56	Serum	Stool
C9	woman	57	2022.03	58.4	155	Zhejiang Hospitial	Rib fractures	/	/	/	/			40.29	13	17	51					4.4	60.4	121	3.18	Serum	Stool
120	女	76岁					AECOPD							41.96	28	29	85		3.73	0.86	2.26	10.4	92.3	120	77.31	血清	粪便
121	男	64岁					肺腺癌（I期）	3.44	4.68	73.57	7.65			45.47	23	26	59	5.1	4.36	1.2	2.91	5.4	51.2	161	0.36	血清	粪便
122	男	65岁					肺结节（射频消融）	/	/	/	/			47.38	60	/	86	7.2	5.26	1.1	/	5.4	0.58	158	0.54	血清	粪便
C10	woman	50	2022.04	63	162	Zhejiang Hospitial	Pulmonary nodules	2.88	3.53	81.59	7.05	Pulmonary ventilation function is generally normal		49.84	22	20	54	5.2	5.91	1.72	3.42	4.6	64.3	139	0.58	Serum	Stool
125	男	76岁					COPD	1.6	2.94	54.36	3.29	重度阻塞性通气功能障碍										7.9	71.5	149	1.51	血清
127	男	74岁					COPD	1.34	2.51	53.33	3.2	中重度阻塞性通气功能障碍										5.6	60.4	125	52.35	血清
128	男	61岁					肺癌、高血压、甲状腺功能减退	2.43	3.4	71.56	8.02	小气道功能障碍		37.35	50	38	61	5.73	3	0.83	1.6	7.5	68.2	129	126.32	血清	粪便
129	男	31岁					肺结节（纤维组织伴肺泡上皮增生）	3.79	5.08	74.53	9.74	轻度阻塞性通气功能		50.25	57	32	73	7.67	3.41	1.14	/	9.8	65.7	154	0.78	血清	粪便
131	男	58岁					肺腺癌（I期）	3	3.9	76.9	7.56	肺通气功能大致政策		41.67	30	24	81	4.6	4.73	0.96	2.88	3.9	62.6	119	0.2	血清	粪便
133	女	59岁					肺结节（消融）							43.86	22	22	54	5.71	6.97	1.67	4.72	5.5	46.6	123	4.71	血清	粪便
134							肺结节（乳腺癌肺内转移）	1.83	2.04	89.72	5.47	肺通气功能基本正常		40.84	45	44	49	4.78	4.28	1.03	2.29	3.2	53.4	127	1.12	血清	粪便
135	男	73岁					COPD，肺癌术后 高脂血症	1.89	2.67	70.66	4.65	轻度阻塞性通气功能障碍		44.3	37		72	5.32	7.36	3.17		5.8	51.5	128	0.88	血清
136	男	76岁					肺微小结节、COPD	0.94	1.91	49.1	3.23	重度阻塞性通气功能障碍，舒张试验阳性		39.23	30	18	77	4.83	3.32	0.81	1.8	4.7	58	130	0.87	血清	血清
137	女	58岁					右肺术后改变	/	/	/	/	/		41.54	14	23	62	4.73	5.03	1.75	3.44	4.8	55.3	124	0.09	血清	粪便
138	女	57岁					肺腺癌（I期）	1.98	2.64	74.89	5.15	轻度阻塞性通气功能障碍，舒张试验阳性		46.77	32	25	54	4.77	5.65	1.38	3.66	4.3	58.9	141	2.39	血清	粪便
139	女	52岁					肺腺癌（I期）	1.83	2.02	90.72	6.3	轻度限制性通气功能障碍		50.37	21	24	57	5.3	6.69	1.3	4.52	4	68.6	137	0.46	血清	粪便
C11	man	56	2022.04	/	160	Zhejiang Hospitial	Chest injury	/	/	/	/	/	/	42.13	30	/	69	4.62	4.38	1.05	/	7.2	66.1	149	17.9	Serum	Stool
141	男	53岁					肺鳞癌（II期），肺部感染	2.71	3.54	76.53	7.74	小气道通气功能障碍		44.55	13	13	71					12.8	82.4	88	72.06	血清
142	男	65岁					右肺上叶肿瘤术后	1.53	3.18	48.1	3.72	中重度阻塞性通气功能障碍		43.29	17	31	118	4.48	4.23	1.12	2.53	6.8	68.4	123	10.64	血清	粪便
143	男	35岁					肺腺癌（I期）	3.43	4.82	71.02	9.59	轻度阻塞性通气功能障碍		45.64	23	17	77	/				6.5	44.1	137	0.93	血清	粪便
144	男	39岁					肺腺癌（I期）	3.85	5.04	76.35	8.79	肺通气功能障碍		39.72	51	38	86	4.54	3.01	0.95	1.56	1.7	47.3	140	0.66	血清	粪便
145	女	45岁					右肺术后改变、两肺多发结节（左下肺结节：纤维结节班胶原化	2.6	3.37	77.13	6.39	小气道通气功能障碍		47.51	17	22	50	4.93	5.35	1.69	3.15	5.5	73.6	141	0.96	血清	粪便
146	女	51岁					肺结节（进化型肺炎）	3.05	3.62	84.32	7.23	肺通气功能正常		49.4	16	19	46	5	6.42	0.72	4.69	5.7	51.8	126	0.2	血清	粪便
148	女	47岁					肺腺癌（I期）	2.29	2.81	81.69	81.68	肺通气功能大致正常		42.38	11	19	51	5.61	5.77	0.94	3.59	6.4	74.2	98		血清	粪便
C12	woman	55	2022.04	68	168	Zhejiang Hospitial	Pulmonary nodules	/	/	/	/	/		42.78	15	23	64	4.8	7.12	1.03	4.37	3.5	43.4	120	/	Serum	Stool
150	男	67岁					肺腺癌（IV期）、COPD							40.06	24	30	94	3.85	3.84	1.35	2.35	9.5	77.7	114	9.62	血清	粪便
153	男	41岁					右肺癌术后							41.42	19	20	94	/	/	/	/	5.8	46.4	152		血清	粪便
154	男	51岁					右鳞癌（IV期）																			血清	粪便
C13	woman	67	2022.05	59	158	Zhejiang Hospitial	Rib fractures							35.29	45	44	50	5	3.71	1.16	2.47	5.3	65	130	8.53	Serum	Stool
156	女	59岁					肺腺癌（II期）	2.05	2.45	83.57	5.93	肺通气功能基本正常		43.93	25	24	55					5.8	56.8	147	3.11	血清	粪便
157	男	61岁					肺腺癌（IV期）							41.72	19		64	4.21	4.67	1.14		6.4	67.3	149	7.32	血清	粪便
158	男	80岁					肺腺癌（I期）	1.69	2.57	65.72	4.96	轻度阻塞性通气功能障碍		35	15	20	68	5.21	3.94	0.66	2.51	3.9	61.6	125	0.8	血清	粪便
C14	woman	64	2022.05	49	153	Zhejiang Hospitial	Chest pain	/	/	/	/	/	/	46.05	36	45	55	4.67	7.44	1.96	4.72	6.3	65.6	146	1.54		Stool
160	女	37岁					肺腺癌（I期）	2.17	2.92	74.35	5.3	轻度阻塞性通气功能障碍		40.33	12	/	54	4.84	3.86	1.08		8.5	63.9	123	2.05	血清	粪便
162	男	73岁					肺腺癌（I期）	3.31	4.06	81.43	8.08	肺通气功能障碍		44.44	23	27	110	5.57	3.59	1.07	1.81	3.9	64.1	116	2.14
163	男	64岁					肺结节（肺组织慢性炎）	3.06	3.52	86.74	6.27	肺通气功能障碍
164	男	63岁					肺鳞癌（I期）	0.87	2.25	38.6	2.55	极重度混合性通气功能障碍
165	女	40岁					肺腺癌（I期）	2.34	2.97	78.72	4.82	小气道功能障碍		49.91	11	22	52	4.36	5.3	0.68	2.48	4.3	52.3	109	0.08	血清	粪便
166	女	70岁					右肺腺癌（I期）	1.08	1.53	70.39	2.76	中度混合性肺通气功能障碍		45.01	34	28	62	6.5	4.32	1.45	2.79	6.4	52.1	142	0.69	血清	粪便
167	女	54岁					肺鳞癌（I期）	2.45	2.97	82.54	4.31	肺通气功能障碍		44.27	13	19	50	5.18	4.54	1.16	2.75	5.4	54.8	136	0.13	血清	粪便
168	男	62岁					AECOPD	2.58	3.66	70.55		轻度阻塞性通气功能障碍		45.67	40	36	84	7.65	8.3	3.55	5.23	7.4	67.2	164	5.06	血清	粪便
169	男	73岁					肺腺癌（I期）	2.05	3.2	64.1	6.3	轻度阻塞性通气功能障碍、舒张试验阴性		40.32	14	23	70	5.84	4.22	0.93	2.7	4.7	60.2	130	0.83	血清	粪便
170	女	58岁					肺癌术后、继发脑、肾上腺转移							38.81	33	30	79	4	5.44	1.2	3.59	6.8	57.3	124	0.06	血清	粪便
171	男	55岁					肺鳞癌（II期）	2.79	3.6	77.55	9.7	小气道功能障碍，舒张试验阳性		38	89	48	90	4.13	4.8	1.4	2.96	6.4	67.5	135	0.38	血清	粪便
172	男	67岁					肺鳞癌（IV期）							42.31	11	13	64					8.1	76.7	150	22.83	血清	粪便
174	男	57岁					肺结节 （良性）、COPD	3.24	4.98	65.09	5.89			39.19	21	20	64	4.73	4.67	0.41	3.09	5.3	67.2	134	9.77	血清	粪便
175	女	48岁					肺癌（靶向治疗后）	2.24	2.85	78.8	6.89	小气道功能障碍		43.88	29	31	85	5.11	4.46	1.21	2.63	7.9	63.9	112	0.93	血清	粪便
C15	woman	62	2022.05	47	160	Zhejiang Hospitial	Physical examination	1.67	2.47	67.72	4.16	Mild obstructive ventilatory dysfunction, positive diastolic test		37.04	20	30	66	3.85	4.32	0.55	2.26	3.9	35.9	114	0.56	Serum	Stool
C16	woman	63	2022.05	47	160	Zhejiang Hospitial	Physical examination	2.45	3.18	76.94	6.01	Pulmonary ventilation function is generally normal		41.6	22	25	66	3.81	4.6	1.34	2.95	5.8	63.7	140	0.66	Serum	Stool
C17	woman	66	2022.05	47	135	Zhejiang Hospitial	Physical examination	1.44	1.67	86.15	4.86	Pulmonary ventilation function is generally normal		40.81	14	20	45	4.26	4.02	2.09	2.25	6	67.6	119	2.86	Serum	Stool
C18	man	66	2022.05	70	170	Zhejiang Hospitial	Physical examination	3.06	3.95	77.47	3.95	Pulmonary ventilation function is generally normal		40.03	17	18	82	4.85	3.85	1.75	2.22	3.2	43.8	138	0.53	Serum	Stool
182	男	47岁					肺腺癌伴转移							43.32	12	21	67	4.76	3.86	1.08	2.09	9.7	83.2	152	10.88	血清	粪便
183	男	55岁					肺部肿瘤（肾癌伴肺内转移）							46.89	18	25	84	3.83	3.26	0.56	1.47	5.1	59.6	130	49.8	血清	粪便
184	女	43岁					肺腺癌（I期）	2.33	2.76	84.46	6.16	肺通气功能大致正常		43.45	12	17	52	4.19	5.21	0.89	3.23	4.8	70.4	123	0.31	血清	粪便
185	男	68岁					肺结节（肺组织慢性炎伴急慢性炎症细胞浸润）	2.58	3.24	79.7	8.63	肺通气功能大致正常														血清	粪便
186	男	73岁					肺腺癌（I期）	2.63	3.34	78.73	6.63	肺通气功能大致正常		40.9	49	36	71	4.42	5.3	1.63	3.47	4.4	43.5	143	1.13	血清	粪便
187	男	72岁					肺结节（肺组织慢性炎伴碳末沉积）	1.11	1.21	92.01	4.74	中度限制性通气功能障碍、舒张试验阳性		44.4	14	25	55	5.29	7	1.92	4.77	3.8	60.4	136	0.79	血清	粪便
188	女	48岁					肺腺癌（I期）	2.62	3.38	77.63	6.16	肺通气功能大致正常		45.33	19	33	46	4.76	4.61	0.66	2.36	4.8	59.4	134	0.43	血清	粪便
189	男	67岁					肺癌
A1	man	69	2019.02	48	165	The First People’s Hospital of AnJi county	Recurrent cough and shortness of breath for 10 years, reoccurring for 1 week	1.82	45.8	56.6	1.6	C	2	34	10	28	43.9	4.6	3.41	0.49	1.5	8.6	84.2	111	40.6	Serum	Stool
A2	man	71	2008.12	70	180	The First People’s Hospital of AnJi county	Recurrent cough and asthma for more than 30 years, worsening for 3 days	2.3	50.2	46.1	2.9	C	3	35.2	6	9	38.7	6.91	3.7	0.78	1.72	13.9	82.2	122	111.3	Serum	Stool
A3	man	76	2012.01	52	165	The First People’s Hospital of AnJi county	Recurrent cough and shortness of breath for 10 years, reoccurring for 1 week	2.4	36.2	46.21	0.95	B	3	41.2	11	15	41.3	4.81	3.64	0.68	1.6	9.2	62.6	144	3.9	Serum	Stool
A4	man	71	2015.07	55	168	The First People’s Hospital of AnJi county	Recurrent coughing and shortness of breath for 9 years and 9 more days	0.91	30.1	45.29	1.73	B	3	41.5	11	22	36.9	4.33	4.46	1.03	1.3	4.8	65.9	144	1.9	Serum	Stool
A5	woman	74	2010.08	38	150	The First People’s Hospital of AnJi county	Repeated coughing and wheezing for more than 20 years, chest tightness and shortness of breath for 2 months	2.9	37.5	45.2	2.6	B	3	36.9	8	15	40.1	4.54	5.24	0.67	2.67	7.1	68.4	130	0.5	Serum	Stool
A6	man	60	2019.12	64	162	The First People’s Hospital of AnJi county	Recurrent cough and shortness of breath for 10 years, another 5 days	3.2	48.3	36.9	2.5	B	3	36.2	14	11	43.5	5.46	3.38	0.7	1.51	8.5	86.8	143	44.3	Serum	Stool
A7	man	75	2015.05	54	165	The First People’s Hospital of AnJi county	Recurrent cough and wheezing for 20 years, recurrent with aggravation for more than 10 days	2.56	35.6	43.7	3.2	D	3	29.2	14	18	27.4	4.57	2.5	0.49	1.37	18.3	86.8	121	73.6	Serum	Stool
A8	man	68	2015.02	55	175	The First People’s Hospital of AnJi county	Recurrent cough, chest tightness, and asthma for 8 years, aggravated for 3 days	1.96	36.2	50.4	2.9	B	3	29	11	10	29.8	6.21	3.69	1.14	2	6.5	86.3	88	136.1	Serum	Stool
A9	woman	55	2018.12	52.5	168	The First People’s Hospital of AnJi county	Recurrent coughing and wheezing for 5 years and another 3 days	2.42	36.4	55.3	4.1	B	3	43.1	8	16	42.1	4.64	5.07	1.24	2.79	4.8	2.1	130	0.5	Serum	Stool
A10	man	79	2006.05	44	160	The First People’s Hospital of AnJi county	Recurrent cough and sputum for more than 30 years, recurrent with aggravation for more than 1 month	1.2	38.2	43.6	1.8	B	3	30.3	19	46	77.7	6.1	2.05	0.93	0.8	6.9	79.5	121	148.1	Serum	Stool
A11	man	65	2015.06	46	150	The First People’s Hospital of AnJi county	Recurrent cough and shortness of breath for 10 years, worse for 3 days	0.74	29.6	35.32	1.91	C	4	37.2	10	21	35.3	4.24	4.24	1.22	2.24	10.1	63.2	127	1.1	Serum	Stool
A12	man	74	2021.06	63	170	The First People’s Hospital of AnJi county	Cough and sputum in August and then half a month	1.51	56.4	56.49	3.53	B	2	37.3	11	16	66.5	4.2	3	0.55	1.16	5	78.4	138	13.3	Serum	Stool
A13	man	72	2012.01	73	178	The First People’s Hospital of AnJi county	Recurrent cough, chest tightness, shortness of breath for more than 10 years, and then 1 week	1.23	52.3	46	1.52	C	2	40	14	17	87.3	7.2	4.66	1.06	2.78	11.2	80.1	148	85.6	Serum	Stool
A14	man	76	2012.06	77.5	170	The First People’s Hospital of AnJi county	Cough and chest tightness for more than 10 years worsened for 3 days	2.1	52.6	55.2	1.56	B	2	40.7	28	42	116.9	11.59	3.71	0.73	1.29	11.5	85.8	128	76	Serum	Stool
A15	man	69	2018.03	75	170	The First People’s Hospital of AnJi county	Recurrent cough and shortness of breath for 5 years, with fever for 5 days again	1.86	48.6	48	1.59	B	3	36.6	31	32	54.7	4.72	3.83	0.76	1.87	6.5	69.3	121	94.3	Serum	Stool
A16	man	59	2012.08	76	160	The First People’s Hospital of AnJi county	Recurrent cough and shortness of breath for more than 40 years, recurring for 1 week	2.58	49.5	59.6	2.06	B	3	40.2	22	17	76	4.85	5.49	1.11	3.45	7.6	76.3	163	0.5	Serum	Stool
A17	man	76	2013.05	46	162	The First People’s Hospital of AnJi county	Recurrent coughing and shortness of breath for more than 10 years, recurring for 1 month	1.56	42.1	56.3	3.2	B	3	36.1	12	22	44.1	4.71	3.86	0.74	1.61	3.9	66.5	121	0.5	Serum	Stool
A18	man	72	2018.02	60	172	The First People’s Hospital of AnJi county	Recurrent cough and asthma for 5 years, reoccurring for 1 month and getting worse for 4 days	2.3	45.6	58.3	2.59	B	3	37.9	102	189	82.7	7.59	4.06	0.79	2.29	19.6	94.7	123	125.2	Serum	Stool
A19	man	68	2015.07	65	170	The First People’s Hospital of AnJi county	Recurrent cough for more than 10 years and shortness of breath for more than 10 days.	3.2	50.2	67.9	2.65	B	2	36.4	12	15	62.3	4.66	4.24	0.91	2.33	4.9	69.1	114	1.3	Serum	Stool
A20	woman	68	2022.03	59	167	The First People’s Hospital of AnJi county	Cough and sputum for 3 months and worsened for half a month	2.5	75.3	69.2	3.65	A	2	39.7	27	25	34.4	4.38	5.52	0.95	3.27	3.3	47.8	123	0.5	Serum	Stool
A21	man	71	2017.08	60	162	The First People’s Hospital of AnJi county	Recurrent coughing up phlegm and asthma for 6 years, with relapse and worsening for half a month	2.43	58.3	61.3	2.65	C	2	31.8	11	11	66.9	8.25	4.4	0.82	2.46	8.3	82.6	110	118.4	Serum	Stool
A22	woman	80	2008.10	62	154	The First People’s Hospital of AnJi county	Recurrent coughing and shortness of breath for more than 10 years, reoccurring for 1 week	2.56	56.9	59.6	2.35	C	2	35.4	11	19	59.7	5.42	3.7	1.1	2	8	75.6	102	105.3	Serum	Stool
A23	woman	78	2020.10	57	158	The First People’s Hospital of AnJi county	Recurrent cough for more than 20 years worsened for 1 week	1.68	56.2	59.6	2.3	C	2	33.2	21	16	44.2	13.85	3.39	0.87	1.11	8.7	77.4	106	139.7	Serum	Stool
A24	woman	80	2015.08	66	163	The First People’s Hospital of AnJi county	Recurrent chest distress and cough for 20 years with aggravation for 4 days	1.72	35	37.9	1.14	C	3	38.4	21	23	81.7	13.04	4.13	0.59	1.91	7.9	78.2	147	7.6	Serum	Stool

## Sheet: 导出计数_列G
列G
肺癌
肺癌术后
肺癌术后，EBUS未见肿瘤依据
肺癌术后、继发脑、肾上腺转移
肺癌（靶向治疗后）
肺癌）
肺癌，IIIB期）、COPD
肺癌、高血压、甲状腺功能减退
肺部结节、慢支、高血压病
肺部浸润性癌，I期
肺部阴影
肺部肿瘤（肾癌伴肺内转移）
肺结节
肺结节 (射频消融术后）
肺结节 （肺组织慢性炎伴局灶肺泡上皮不典型增生）
肺结节 （良性）、COPD
肺结节(0.4cm)
肺结节（大量炎性细胞浸润及纤维组织增生）
肺结节（肺间质纤维组织增生伴多量急慢性炎细胞浸润）
肺结节（肺间质纤维组织增生伴厚壁血管畸形）
肺结节（肺组织慢性炎伴急慢性炎症细胞浸润）
肺结节（肺组织慢性炎伴碳末沉积）
肺结节（肺组织慢性炎）
肺结节（进化型肺炎）
肺结节（囊性腺癌？）、COPD
肺结节（气管镜提示黏膜慢性炎）
肺结节（肉芽肿伴多核巨细胞浸润）
肺结节（乳腺癌肺内转移）
肺结节（射频消融术后）
肺结节（射频消融）
肺结节（未见肿瘤依据）、EBUS
肺结节（纤维化结节伴淋巴细胞浸润）
肺结节（纤维组织伴肺泡上皮增生）
肺结节（消融）
肺结节（2-3mm)
肺浸润性腺癌（I期）
肺浸润性腺癌（IV期）
肺良性结节（肺组织慢性炎伴大片坏死）
肺鳞癌
肺鳞癌（I期）
肺鳞癌（II期）
肺鳞癌（II期），肺部感染
肺鳞癌（IV期）
肺鳞癌、COPD
肺微小结节、COPD
肺腺癌伴转移
肺腺癌（I期)
肺腺癌（I期）
肺腺癌（I期），乳腺癌术后
肺腺癌（II期）
肺腺癌（IV期）
肺腺癌（IV期）、COPD
肺腺癌、I期
肺（腺癌，I期）、COPD
健康体检
肋骨骨折
腺癌（I期）
腺癌（I期）、COPD
小细胞肺癌
小细胞肺癌（IV期）、COPD
小细胞肺癌，COPD
胸部损伤
胸闷待查
胸痛
右肺癌术后
右肺上叶肿瘤术后
右肺术后改变
右肺术后改变、两肺多发结节（左下肺结节：纤维结节班胶原化
右肺腺癌（I期）
右鳞癌（IV期）
AECOPD
AECOPD 肺脓肿
COPD
COPD 肺腺癌（IV期）
COPD 小细胞
COPD，肺癌术后 高脂血症
COPD、肺部结节（鳞癌，IIIA期）
COPD、肺部结节，纵隔淋巴结肿大，未见肿瘤依据
COPD、肺恶性肿瘤
COPD、肺腺癌（I期）
COPD、肺肿瘤（I期）
