# Supplementary material for: The gut microbiota-SCFA-inflammation axis in patients with AECOPD
Source: PLoS One. 2025 Jan 9;20(1):e0312606. doi: 10.1371/journal.pone.0312606 (PMC11717293; doi:10.1371/journal.pone.0312606)
Supplement: S4 File — (XLSX) [file pone.0312606.s012.xlsx]

## Sheet: Sheet1
GROUP	IL-6	IL-1β	TNF-α	IL-10
C1	24.9594	10.4419	239.163	11.7472
C2	26.9456	9.7856	294.125	14.0315
C3	22.202	16.0967	121.783	11.1936
C4	29.3091	85.595	169.117	16.0816
C5	50.0421	37.1266	84.126	10.8753
C6	40.0156	45.2592	49.2378	37.0075
C7	7.6188	23.2065	200.008	61.7208
C8	28.0317	15.7182	95.2637	13.9291
C9	19.1534	22.2015	114.082	11.2549
C10	16.4984	27.197	324.128	18.6044
C11	15.5279	16.8726	67.2892	11.8923
C12	47.6454	11.1258	365.173	13.4959
C13	42.0775	53.3497	654.389	46.9024
C14	37.522	71.714	57.6771	15.4441
C15	13.5114	34.5928	494.751	27.0932
C16	18.0174	33.2716	312.943	9.1604
C17	19.3644	11.5256	73.6229	10.0785
C18	36.4194	83.4565	54.5064	13.2926
P1	12.9037	29.995	131.379	19.5475
P2	18.1506	25.8729	146.904	19.2341
P3	15.7552	21.9217	122.389	32.714
P4	14.24	26.6309	82.5375	22.6919
P5	16.2922	23.7534	121.413	31.3223
P6	15.3453	59.534	147.845	22.1383
P7	12.2448	28.3467	155.854	19.7737
P8	13.3877	31.5691	92.7795	24.7211
P9	13.2409	25.4687	137.205	21.8305
P10	13.0248	24.5739	196.268	22.4212
P11	10.6282	32.9855	209.08	18.5729
P12	8.2374	24.5039	110.446	20.81
P13	17.5641	20.6667	211.253	14.3253
P14	28.7369	40.8522	171.042	23.8719
P15	20.1017	18.7313	130.453	19.7988
P16	19.3409	28.6877	135.183	6.1149
P17	18.3947	29.8949	218.415	18.6689
P18	17.1862	21.596	169.462	31.1151
P19	8.4634	32.4504	193.674	19.3621
P20	12.299	35.7884	138.355	13.8928
P21	15.8138	23.5762	155.305	15.7198
P22	12.2904	13.4744	154.198	11.3075
P23	16.7069	32.4399	187.908	15.9329
P24	12.2733	30.9661	106.556	12.495
